# Supplementary material for: Risk assessment of antibiotic residues and resistance profile of E. coli in typical rivers of Sichuan, China
Source: PLoS One. 2025 Feb 11;20(2):e0306161. doi: 10.1371/journal.pone.0306161 (PMC11813091; doi:10.1371/journal.pone.0306161)
Supplement: S1 Table — (XLSX) [file pone.0306161.s004.xlsx]

## Sheet: Antibiotic residue concentratio
	SITES	OTC	CEX	TE	AMP	SMZ	LEV	SD	ENR	AMX	NOR	CLI	MOX	CTC	CTX	CAP	SUM
Lake/reservoir	LGH	42.2276	17.4852		0.616529	1.14272		0.264455	0.325006			0.480497	1.04355		11.3088		74.8943
	GDF	35.42	0.511382		4.90578	4.0025	7.14892	0.610952	19.6546	5.81332		0.211531					78.279
	QH	75.0237	0.62	49.1211	7.36066	3.6147	2.36312		13.4422	2.18247		1.54132			9.75688		165.026
	HLT	150.47		373.984		1.48197	2.84163		3.2846	2.23024		0.431912		71.2045		19.399	625.328
Minjiang	HSHK						4.21		9.67								13.88
	WGX								3.73								3.73
	RWG																0
	WJYSWZ																0
	YX						2.59		4.25								6.84
	WMQ	22.03															22.03
	MJDQ	73.5877		141.306	2.5427		27.3151	3.27136	33.3935	20.4528	49.6186	9.34371	24.0837			577.467	962.383
	YLDK	50.4291		46.9594			25.2784	8.74898	26.5403	41.5977	47.878	8.0668	28.9669	9.03707		64.705	358.208
	MAS				1.51041		13.5624		27.8996		30.3335		5.12248			98.9402	177.369
	YB	69.9807		68.5279	2.18572		13.4242	2.05596	26.8017	47.0869		1.40921				95.3973	326.869
	WJ	938.539		538.285			5.23135									3.43391	1485.49
	LJG	39.8999		52.5458	1.25215		20.501	4.33988	39.448			0.875784					158.863
	XJ			163.807			6.48973		3.36145	12.2332		1.30651				4.31058	191.509
Dadu River	LMT	139.756		129.822	1.54982		20.4786		42.6416	39.7338			29.2797				403.262
	HJP						70.79				7.88						78.67
	SGZ	58.4937	27.0184		1.50386	0.851885			0.726947	0.940382		0.338533					89.8737
Jinsha River	SMZ				2.23622		14.8289	1.73698	19.1182	32.7152		0.716239	24.3593			41.0071	136.718
	NXDK				2.10539		7.19283	2.82918	28.3926	39.2458		1.27989	13.8232			32.5981	127.467
	HLK					2.97	1.59					0.32					4.88
	SPY	45.0361			3.28373		33.5765	14.6439	102.218		55.241	2.92026	28.2645				285.184
	LG						10.8973	1.38054	40.6672		49.1339	0.90146	17.6989				120.679
	HLQ	18.3432	20.5087		1.5927	1.72435	1.24642	1.10009	0.288427	1.05981		0.360966			12.9294		59.154
	GGS			30.1			10.53		21.26							31.38	93.27
Tuojiang Rive	LJSDQ				1.42413	2.26203	6.31602	0.713772	15.6985			3.35171	14.889			32.2245	76.8796
	BJ					3.23	12.63		10.33			0.72					26.91
	SHM					2.13	6.11					1.05					9.29
	YSZ				2.08948		7.86574		24.7971		61.3012	5.055	54.8066			33.9872	189.902
	JXC	177.989	88.651				62.4095		47.9929	16.6408	39.0453	3.00869	25.3558			25.2342	486.328
	HDDK	52.8647	20.5959	62.4746		9.2273	28.4696	11.7955	48.796	15.7334	34.3827	4.62745	74.0092	19.2313		29.6954	411.903
Jialing River	BMG	41.1669				6.68053		0.413949	34.4291		14.8986		34.328				131.917
	SX	54.5526		41.9938			30.337		49.6481		95.089	1.12495	25.9844				298.73
	XDK	34.6832			2.32735		10.0427	2.00496	7.10696		74.6744	1.94803	49.0124				181.8
	QPZ						7.32579	0.702549	6.81463		43.6339	1.45579	30.397				90.3297
	SSP	43.3183		34.3897			36.6057		56.0974	12.2892	127.419	0.660681	24.1882				334.968
Qujiang	SLX	580.639	70.8363	2233.71	22.612	31.4677	86.9743		170.565	30.9608	65.641	129.739					3423.14
	SPY	28.7136			1.27735		20.8395		29.0534	22.9755	69.6661	1.20653	36.0278				209.76
Ya-lung River	YJXC																0
	YLJK	51.9264	5.90504		2.17949		8.63895	15.5603	37.41	36.9061	89.388	3.5371	52.9485	58.9481			363.348
Fujiang	MJQ						25.1538	0.882352	37.2134		85.6897	4.00347	20.593				173.536
	BQ						6.14		5.14			0.63					11.91
	FTB								7.2								7.2
Yellow River	ZXC						5.79		7.03								12.82

## Sheet: Risk assessment factor
			PNECEcotox
		Antibiotic	species	Toxicity	Critical effects	toxicity data (ug/L)	evaluation factor	PENC
								（ug/L）
		oxytetracycline	Algae	acute	-	-	-	0.23
		tetracycline	Algae	acute	EC20	-	-	0.0605
		aureomycin	Algae	acute	EC50	50	1000	0.05
		cefalexin	Algae	acute	EC50	1000	1000	1
		ampicillin	Algae	chronic	NOEC	0.031	100	0.00031
		amoxicillin	Algae	acute	EC50	3.7	1000	0.0037
		cefotaxime	Algae	acute	LOEC	210	1000	0.21
		sulfamethoxazole	Algae	acute	NOEC	1	100	0.01
		sulfadiazine	Algae	acute	EC50	135	1000	0.135
		levofloxacin	water flea	acute	-	340	1000	0.34
		enrofloxacin	Algae	acute	EC50	49	1000	0.049
		Norfloxacin	Algae	acute	NOEC	20	1000	0.02
		moxifloxacin	Algae	acute	-	340	1000	0.34
		clindamycin	Algae	acute	EC50	14	1000	0.014
		cefotaxime	Algae	acute	LOEC	210	1000	0.21
		chloramphenicol	Bacteria	acute	EC50	64.3	1000	0.0643

## Sheet: RQEcotox
																				RQEcotox
																					sampling site	oxytetracycline	cefalexin	tetracycline	ampicillin	sulfamethoxazole	levofloxacin	sulfadiazine	enrofloxacin	amoxicillin	Norfloxacin	clindamycin	moxifloxacin	aureomycin	cefotaxime	chloramphenicol
																				Minjiang	YLDK	0.32	0	2.336	8.202	0	0.08	0.024	0.682	5.528	2.481	0.667	0.071	0	0	8.981
																					YX	0	0	0	0	0	0	0	0	0	0	0	0	0	0	0
																					YB	0	0	0	0	0	0.012		0.197	0	0	0	0	0	0	0
																					LJG	0	0	0	0	0	0	0	0.076	0	0	0	0	0	0	0
																					WJ	0	0	0	0	0	0	0	0	0	0	0	0	0	0	0
																					XJ	0	0	0	0	0	0.008	0	0.087	0	0	0	0	0	0	0
																					RWGHK	0.096	0	0	0	0	0	0	0	0	0	0	0	0	0	0
																					HSHK	0.219	0	0.776	0	0	0.074	0.065	0.542	11.243	2.394	0.576	0.085	0.181	0	1.006
																					WGX	0	0	0	4.872	0	0.04	0	0.569	0	1.517	0	0.015	0	0	1.539
																					LMT	0.304	0	1.133	7.051	0	0.039	0.015	0.547	12.726	0	0.101	0	0	0	1.484
																					HJP	4.081	0	8.897	0	0	0.015	0	0	0	0	0	0	0	0	0.053
																					SGZ	0.173	0	0.869	4.039	0	0.06	0.032	0.805	0	0	0.063	0	0	0	0
																					GGS	0	0	2.708		0	0.019	0	0.069	3.306		0.093	0	0	0	0.067
																				Dadu River	SMZ	0	0	0	0	0	0.208	0	0	0	0.394	0	0	0	0	0
																					HLK	0.608	0	2.146	4.999	0	0.06	0	0.87	10.739	0	0	0.086	0	0	0
																					LG	0.254	0.027	0	4.851	0.085	0	0	0.015	0.254	0	0.024	0	0	0	0
																				Jinsha River	SPY	0	0	0	7.214	0	0.044	0.013	0.39	8.842	0	0.051	0.072	0	0	0.638
																					NXDK	0	0	0	0	0.297	0.005	0	0	0	0	0.023	0	0	0	0
																					HLQ	0	0	0	6.792	0	0.021	0.021	0.579	10.607	0	0.091	0.041	0	0	0.507
																					QPZ	0.196	0	0	10.593	0	0.099	0.108	2.086	0	2.762	0.209	0.083	0	0	0
																					NXD	0	0	0	0	0	0.032	0.01	0.83	0	2.457	0.064	0.052	0	0	0
																					SX	0.08	0.021	0	5.138	0.172	0.004	0.008	0.006	0.286	0	0.026	0	0	0.062
																					SSP	0	0	0.497	0	0	0.031	0	0.434	0	0	0	0	0	0	0.488
																				Tuojiang Rive	BMG	0	0	0	4.594	0.226	0.019	0.005	0.32	0	0	0.239	0.044	0	0	0.812
																					BQ	0	0	0	0	0.323	0.037	0	0.211	0	0	0.051	0	0	0	0
																					FTB	0	0	0	0	0.213	0.018	0	0	0	0	0.075	0	0	0	0
																					MJQ	0	0	0	6.74	0	0.023	0	0.506		3.065	0.361	0.161	0	0	0.529
																					SLX	0.774	0.089	0	0	0	0.184	0	0.979	4.498	1.952	0.215	0.075	0	0	0.392
																					SBY	0.23	0.021	1.033	0	0.923	0.084	0.087	0.996	4.252	1.719	0.331	0.218	0.385	0	0.462
																				Jialing River	YJXC	0.179	0	0	0	0.668	0	0.003	0.703	0	0.745	0	0.101	0	0	0
																					YLJK	0.237	0	0.694	0	0	0.089	0	1.013	0	4.754	0.08	0.076	0	0	0
																					LJSDQ	0.151	0	0	7.508	0	0.03	0.015	0.145	0	3.734	0.139	0.144	0	0	0
																					YSZ	0	0	0	0	0	0.022	0.005	0.139	0	2.182	0.104	0.089	0	0	0
																					SHM	0.188	0	0.568	0	0	0.108	0	1.145	3.321	6.371	0.047	0.071	0	0	0
																				Qujiang	BJ	2.525	0.071	36.921	72.942	3.147	0.256	0	3.481	8.368	3.282	9.267	0	0	0	0
																					JXC	0.125	0	0	4.12	0	0.061	0	0.593	6.21	3.483	0.086	0.106	0	0	0
																				Ya-lung River	HDDK	0	0	0	0	0	0	0	0	0	0	0	0	0	0	0
																					HLT	0.226	0.006	0	7.031	0	0.025	0.115	0.763	9.975	4.469	0.253	0.156	1.179	0	0
																				Fujiang	GDF	0	0	0	0	0	0.074	0.007	0.759	0	4.284	0.286	0.061	0	0	0
																					QH	0	0	0	0	0	0.018	0	0.105	0	0	0.045	0	0	0	0
																					LGH	0	0	0	0	0	0	0	0.147	0	0	0	0	0	0	0
																				Yellow River	ZXC	0	0	0	0	0	0.017	0	0.143	0	0	0	0	0	0	0

## Sheet: The size of bacterial circles r
number	CN（cm）	LEV（cm）	TE（cm）	OFX（cm）
MAS-1	1.9	1.5	2.1	1.3
MAS-2	2	2.5	2.7	2.5
MAS-3	2	2.1	0.6	1.6
MAS-6	1.8	1.5	1.9	1.7
MAS-9	2.2	2.9	1.7	2.6
WMQ-1	2.5	2.7	2.4	1.9
WMQ-2	2.1	2.3	2	2.2
WMQ-3	1.9	2	2.2	1.7
WMQ-4	1.9	1.15	2.2	2
WMQ-5	2	2.6	2.1	2
WMQ-6	1.9	2.3	1.8	2
WMQ-7	1.9	2.4	1.9	2.1
WMQ-8	1.9	1.9	2	2.2
WMQ-9	1.9	2.1	2	2
WMQ-10	1.4	2	1.7	2.1
WMQ-11	1.9	2.1	1.9	1.8
WMQ-12	1.9	2.25	1.6	2
WMQ-13	2.1	2.1	1.3	1.9
WMQ-14	2.1	2.1	2.3	2.1
WMQ-15	2.3	2.5	2.4	2.4
WMQ-16	2	2.6	2.3	1.9
WMQ-17	2.2	2.1	2.4	2.1
WMQ-18	2	2.9	2.5	3
WMQ-19	2	2.5	2.3	2.3
WMQ-20	2	2.8	2.3	2.2
WMQ-21	2.2	2.3	2.3	2.2
WMQ-22	1.85	2.3	2.2	2.4
WMQ-23	2.3	2.7	1.6	2.3
WMQ-24	2.3	2.5	1.8	2.3
WMQ-25	2.2	2.7	2.2	2.5
WMQ-26	2.1	2.5	2	2.4
WMQ-27	2	2.3	2.2	2.3
WMQ-28	2	2.6	2.3	2.2
WMQ-29	2.2	2.65	1.8	2.4
WMQ-30	2	2.5	2.2	2.5
WMQ-31	2.2	2.4	1.7	1.95
DJY-21	2.25	1.8	2.3	1.85
DJY-22	2.4	2.25	2.4	2.2
DJY-24	2.35	2.25	2.3	1.9
DJY-23	2.4	2.35	2.5	1.7
DJY-20	2.35	2.35	2.4	2.4
DJY-19	1.9	1.7	2.3	2.2
DJY-12	2.1	2.6	2.55	2.8
DJY-11	2.6	2.1	2.5	2.4
DJY-10	2.1	2.2	2.4	2.4
DJY-9	2.7	2.4	2.9	2.4
DJY-8	2.4	2.6	2.9	2.2
DJY-7	2.6	2.6	3	2.5
DJY-6	2.7	2.5	2.55	2.5
DJY-5	1.9	2.2	2.4	2.3
DJY-4	2.1	2.1	2.6	2.3
DJY-3	2.65	2.8	2.75	2.3
DJY-2	2.15	2.2	2.2	2.3
DJY-1	1.9	2.2	2.1	1.9
DJY-18	2.3	2.9	2.7	2.3
DJY-17	1.7	2.6	1.8	2.4
DJY-16	2	2.5	1.9	2.3
DJY-15	2.2	2.2	2.6	2.3
DJY-14	2.3	2.75	3	2.7
DJY-13	2.4	2.6	2.8	2.6
DJY-25	1.9	2.4	2.5	2.3
DJY-26	1.8	2.4	2.2	2.8
DJY-27	2.55	2.4	3	2.6
DJY-28	1.95	2	2.3	2.05
DJY-29	2.8	2.4	2.5	2.1
DJY-30	2.2	0.6	1.4	0.6
YB-2	1.9	2.8	0.95	2.7
YB-1	2.5	2.7	1	2.4
YB-4	2.2	2.1	1	2.1
YB-3	1	2.4	1.4	2.3
YB-6	1.7	1.8	0.8	1.7
YB-5	2.1	3.4	2.4	2.3
YLDK-21	2.4	2	2.1	2.2
YLDK-1	2.1		2.2
YLDK-3		2.1		2.1
YLDK-2	2.2	1.7	2.8	1.7
LJG-⑨	2.3	2.4	2.4	2.45
LJG-5	2.25	3.3	1.05	3.1
LJG-11	1.1	2.7	2.4	2.7
LJG-9	1.85	2.55	2.2	2.25
LJG-10	2.2	2.4	1.2	2.25
LJG-14	1.9	2.4	2.2
LJG-12	1.9	1.25	2.4	1.8
LJG-1	2.35	2.3	0.9	1.95
LJG-6	2.2	2.7	2.3	2.3
LJG-13	2.05	2.85	1	2.7
RWG-1	2.4	2.8	2	2.6
RWG-2	2.4	2.7	1.9	2.7
RWG-3	2.6	2.4	1.7	2.2
RWG-4	2.4	2.4	2	2.4
RWG-5	2.3	2.6	1.8	2.5
RWG-6	2.3	2.5	2.5	2.7
RWG-7	2.2	2.9	2.5	2.9
RWG-8	2.5	2.8	2	1.6
RWG-9	2.7	3.1	2.8	3.15
RWG-10	2.5	2.7	2	2.6
RWG-11	2.2	2.65	1.95	2.5
RWG-12	2.2	3.2	2.7	3
RWG-13	2.7	2.2	1.6	2.2
RWG-14	2.4	2.7	1.7	2.4
RWG-15	2.15	2.3	2.25	2.4
RWG-16	1.9	2.5	2.4	2.5
RWG-17	1.8	2.4	2.2	2.1
RWG-18	2.3	2.6	1.8	2.55
RWG-19	2	2.6	2.1	2.3
RWG-20	2.3	2.7	1.9	2.4
RWG-21	1.7	1.8	2.1	1.8
RWG-22	1.9	2.2	1.9	2.1
RWG-23	1.9	1.9	1.8	2.5
RWG-24	1.8	2.5	1.8	2.25
RWG-25	1.9	1.8	0.6	1.85
RWG-26	2.3	2.5	1.7	2.7
RWG-27	1.6	1.9	1.65	1.9
RWG-28	1.7	1.7	1.5	1.55
RWG-29	2.3	3	2.7	2.9
RWG-30	2.4	2.6	1.9	2.4
HSHK-1	2.2	2	1.7	2
HSHK-2	2.2	1.9	1.6	2
HSHK-3	2.55	2.3	2	2.2
HSHK-4	1.9	2.7	2.2	2.2
HSHK-5	2.2	2.4	1.9	2.25
HSHK-6	2.5	2.3	1.9	2.1
HSHK-7	2.3	2.1	1.8	2.1
HSHK-8	2.2	2.7	2.4	2.2
HSHK-9	2.35	2.1	1.7	2
HSHK-11	2.25	2	1.7	1.7
HSHK-12	2.2	2.4	2.5	2.6
HSHK-13	2.2	2	1.7	2
HSHK-15	2.1	2.1	1.8	2
HSHK-16	2.1	2.5	2.8	2.1
HSHK-17	2.4	2.2	0.9	1.9
HSHK-18	2.1	2.2	2.3	2.2
HSHK-19	2.3	2.7	2.3	2.7
HSHK-20	2.2	1.7	1.7	1.8
HSHK-21	2.3	2.15	1.7	1.9
HSHK-22	2.4	2.5	2.3	2.4
HSHK-23	2.1	2.2	2.3	2.1
HSHK-24	2.6	3.2	2.5	3
HSHK-25	2.1	2.5	2.4	2.3
HSHK-26	2.1	2.5	2.3	2.6
HSHK-27	2.3	2.1	1.8	1.8
HSHK-29	2.1	2.5	2.4	2.3
HSHK-30	2.1	2.7	2.2	2.2
WGX-2	2.3	1.7	1.15	2.2
WGX-3	2.5	2.7	2.2	1.9
WGX-4	1.7	1.9	2.2	2.4
WGX-5	4	3.7	1.4	3.2
WGX-6	2.2	2.5	1.2	2.1
WGX-7	2.7	2.3	1.3	2.8
WGX-8	2.1	2.8	2.3	2.8
WGX-9	2.2	2.4	1.2	2.4
WGX-10	1.8	2.6	1.9	2.7
WGX-11	2.1	1.8	2.2	1.8
WGX-12	1.7	2.3	1.7	2.3
WGX-13	2.6	2.7	2.7	2.5
WGX-14	1.8	2	2.1	1.8
WGX-15	2	2.6	2.2	2.2
WGX-16	2.3	1.8	1.6	2
WGX-17	3	2.4	1.6	2.3
WGX-18	2.2	2.3	2.2	2.3
WGX-19	2.2	2.2	1.2	2.1
WGX-20	2.4	2.5	2.4	2.2
WGX-21	3.3	3.6	1.4	3
WGX-22	2.1	1.8	2.3	2.2
WGX-23	2.8	1.9	1.1	2
WGX-24	2.1	2.7	2.2	2.4
WGX-25	2.4	3.3	2.9	3
WGX-26	2.4	3	2.4	2.9
WGX-27	2.7	2.3	2.5	2.1
WGX-28	2.4	2.6	0.9	2.5
WGX-29	1.9	1.9	1.8	1.8
WGX-30	2.1	2.6	2.3	2.5
GGS-⑩	2.4	2.7	2.5	2.5
GGS-6		2.7		2.9
GGS-20	2.2	3.2	1	3
GGS-9	2.9		3
GGS-19	2.2	2.9	1.1	2.5
GGS-11	2	2.4	2.7	2.1
GGS-5	0.9	2.3	2.8	2.2
GGS-②	2	3.6	3.55	3.5
GGS-22	1.6	1.6	1.15	1.8
GGS-15	2.2	3.2	1.05	3.15
GGS-14	2.2	2.7	2.65	2.3
GGS-25	2	1.65	0.8	1.5
GGS-18	2.1	2.65	2.75	2.4
GGS-16	2.25	2.5	2.5	2.65
GGS-4	1	2.7	2.1	2.6
GGS-3	1.7	2.3		2.2
GGS-17	2.3	2.75	2.2	2.65
GGS-1	1.8	2.7	1	2.5
GGS-2	2.2	3.6	0.9	3
GGS-7	3	2.9	3.6	3.1
GGS-8	2.1		1
NXDK-3	2.4	2.6	2.5	2.8
NXDK-7	2.1	2.5	2.9	2.5
NXDK-5	2.5	2.5	2.3	2.8
NXDK-6	1.7	2.4	2.4	2.1
NXDK-8	2	2.7	2.3	1.4
NXDK-10	2	2.4	0.6	2.2
NXDK-11	0.6	3.8	3	3.3
NXDK-4	2	2.7	2.7	2.5
NXDK-9	1.5	2.8	2.6	2.5
HLK-1	1.9	2.2	2.2	1.7
HLK-2	2.2	3.2	2.3	2.7
HLK-3	2.1	2.1	1.2	2
HLK-4	2.1	2.1	2.2	2
HLK-5	2.3	2.3	2	2
HLK-6	2	0.8	0.9	0.6
HLK-7	1.85	2.9	2.3	2.7
HLK-8	2.3	3	2.4	2.7
HLK-9	2.4	2.2	1.9	2.2
HLK-10	2.3	1.9	2.4	2
HLK-11	2.1	2.5	2.2	2.7
HLK-12	1.5	2.3	2.5	2.1
HLK-13	1.9	2.2	2.1	2.1
HLK-14	2	2.2	2.1	2.3
HLK-15	2.1	2.5	2.5	2.6
HLK-16	2.4	2.3	2.6	3.2
HLK-17	2.1	2.4	2	2.5
HLK-18	2.1	2.3	1.9	2.2
HLK-19	2.6	3.3	2.5	3.1
HLK-20	1.4	1.8	1.8	1.6
HLK-21	1.8	2.2	1.8	2.1
HLK-22	1.8	2.5	2.2	2.2
HLK-24	1.9	2.4	2.2	2.3
HLK-25	2.2	2.4	2.3	2.8
HLK-26	2.1	2	1.3	1.6
HLK-27	2.3	3.1	3.2	3.5
HLK-28	2.8	3	2.2	3
HLK-29	2.4	2.5	2.3	2.5
HLK-30	1.9	2.2	2.1	2.6
SPY-12	2.2	1.6	1.9	1.6
SPY-9	2.1	1.8	2.2	1.8
SPY-14	2.3	3.6	2.2	3
SPY-20	1.9	3.4	2.4	3
SPY-3	2.4	2	2.2	1.9
SPY-1	2.3	2.4	2.2	2.2
SPY-8	2.5	2.6	1.8	2.7
SPY-17	2.1	2	1.2	1.9
SPY-19	2.3	2.4	2.1	2.4
SPY-5	2.2	2.5	1.3	2
SPY-11	2.1	2.7	2.3	2.5
SPY-4	1.9	2.2	1.9	2.3
SPY-7	1.9	2.4	1.9	2.8
SPY-2	2.1	2.3	2.2	2.2
LG-14	2.7	3.1	2.7	2.9
LG-16		2.6	2.55	3
LG-10	2.8	3	2.6	3.05
LG-9	2.6	2.45	1.5	2.4
LG-3	2.8	2.9	2.7	2.4
LG-4	2.8	3.3	2.6	3.1
LG-8	2.3	2.7	2.5	2.7
LG-12	2.1	2.45	2.3	2.5
LG-19	3.4	3.2	2.8	2.95
LG-17	2.3	2.3	2.4	2.05
LG-24	2.2	2	1.5	1.6
YLJK-6	2.5	2.6	2	2.55
LG-1	2.6	2.7	1.2	2.5
LG-11	2.6	2.5	1.4	1.85
LG-5	2.15	2.7	2	2.6
LG-21	2.1	2.75	0.7	2.65
LG-15	2.1	3	2.3	2.4
LG-7	2.1	2.6	2.15	2.2
LG-2	2.4	2.5	1.9	2.4
LG-6	2.5	2.5	2.1	2.4
LG-18	2.8	2.7	2.5	2.85
LG-13		2.7	2	2
LG-20	3.4	3.3	3.1	3.4
LG-22	2.5	2.4	1.45	2.45
LG-23	2.3	2.8	2.3	2.9
HLQ-15	2.2	2.8	2.5	2.8
HLQ-1	2.3	2.7	1.2	2.65
HLQ-13	2.15	2.7	1.3	2.6
HLQ-20	2.3	3.15	2.4	3
HLQ-8	2.6	2.9	1.4	2.9
HLQ-22	2.35	2.4	1.2	2.5
HLQ-5	2.3	3.05	2.35	2.9
HLQ-26	2.1	3.2	2.3	2.8
HLQ-10	2.5	2.7	1.35	2.65
HLQ-23	2.5	2.85	1.35	1.75
HLQ-14	2.25	2.5	1.15	2.45
HLQ-11	2.4	2.7	1.3	2.7
HLQ-3	1.55	3.2	2.5	3.1
HLQ-19	2.25	2.8	2.7	2.9
HLQ-6	2.6	2.7	2.1	2.15
HLQ-24	1.5	2.9	1.4	2.8
HLQ-4	2.35	2.6	1.35	2.55
HLQ-12	2.3	2.75	1.3	2.7
HLQ-17	2.3	3	2.4	2.9
HLQ-27	2.6	2.9	1.5	2.7
HLQ-2	2.2	2.7	1.35	2.65
HLQ-25	2.5	3.2	2.6	3
HLQ-18	2.3	2.9	2.1	2.8
LMT-3	1.8	2.6	2.65	2.5
LMT-1	2.7	3	2.7	2.7
LMT-4			2.6
LMT-2	2.75	3.4	1.75	3.2
LMT-5	2.6	3.2	3.25	3
LMT-8		3.2		3.1
SGZ-28	2.55	2.9	1.4	2.7
SGZ-16	2.1	2.3	1.15	2.1
SGZ-10	2.1	2.85	2.3	2.7
SGZ-18	2.2	2.55	1.25	2.5
SGZ-13	2.35	3	1.4	2.7
SGZ-7	2.25	2.7	1.3	2.45
SGZ-8	2.1	2.9	2.1	2.7
SGZ-12	2.35	2.6	1.1	2.55
SGZ-20	2	2.6	1.2	2.5
SGZ-17	2.2	2.6	1.3	2.45
SGZ-21	2.3	2.6	1.25	2.7
SGZ-19	2.25	2.65	1.3	2.6
SGZ-24	2.35	2.9	1.4	2.85
SGZ-2	2.45	3.25	2.7	2.35
SGZ-5	2.15	2.4	1.15	2.4
SGZ-9	2.2	2.8	2.3	2.7
SGZ-26	2.55	2.85	1.5	2.7
SGZ-1	2.6	3.1	2.7	2.8
SGZ-11	2.4	3.55	2.6	3.2
SGZ-23	2.65	3.05	1.45	3.05
SGZ-25	2.3	2.5	1.15	2.5
SGZ-3	2.2	2.4	1.1	2.4
SGZ-27	2	2.5	1.1	2.3
SGZ-4	2.25	2.5	1.2	2.4
SGZ-22	2.25	2.65	1.4	2.45
SGZ-15	2.1	2.55	1.15	2.4
SGZ-6	2.25	2.1	1.15	2.4
SGZ-14	2.15	2.6	1.15	2.4
HJP-1	2.5	2.1	3.1	1.8
HJP-7	2.2	2.8	2.7	2.3
HJP-8	2.7	2.2	2.3	2.4
HJP-9	3.3	3.2	1.9	2.9
HJP-11	3.2	2.8	1.4	2.5
HJP-18	2.6	3.2	2.8	3.3
HJP-19	2.9	3.7	2.9	3.5
HJP-20	3.1		3.1
HJP-21	3.1	3.3	3	2.9
HJP-22	3	3.3	3.1	3.1
HJP-23	3.1	2.5	2.6	2.4
HJP-24	2.8	3.4	3.2	3.2
HJP-26	2.7	2.9	1.7	2.3
HJP-27	2.7	2.7	2.3	2.7
HJP-28	3.3	2.5	2.7	2.3
HJP-29	2	2.7	2.9	2.3
HJP-30	2.5	3.2	2.7	3
LJSDQ-7	2.2	2.9	2.5	2.6
LJSDQ-16	1.7	2.7	2.9	2.4
LJSDQ-6	2.6	2.6	1.7	2.4
LJSDQ-18	2.9	2.5	1.3	2.7
LJSDQ-12	2.1	2.9	2.9	3
LJSDQ-20	0.7	3.4	2.1	3.1
LJSDQ-4	2.1	3.3	2.5	2.8
LJSDQ-5	2.3	3.2	2	2.9
LJSDQ-8	1.8	3.3	2.4	3.4
LJSDQ-19	2.2	2.7	2.1	2.7
LJSDQ-13	1.4	1.8	1.4	1.5
LJSDQ-10	1.4	2.2	1.7	1.8
LJSDQ-3	2.3	2.9	2.6	2.8
LJSDQ-14	2.2	3.4	2.5	3
LJSDQ-17	2.4	2.4	1.5	2.7
LJSDQ-15	2.1	2.6	2.8	2.3
SHM-6	1.7	2.1	2	2.4
SHM-5	2.1	2.2	2.2	2
SHM-4	1.8	3.1	2.2	3.1
SHM-3	1.9	2.6	2	2.4
SHM-2	2.3	2.1	2.25	2
SHM-1	2.2	3.2	2.5	3
SHM-7	2.2	2.1	2.2	1.9
SHM-8	2.3	1.9	1.85	2.4
SHM-9	2.2	2.4	2	2.3
SHM-10	1.8	2.7	1.7	2.45
SHM-11	2.3	2.6	2.4	2.7
SHM-12	2.1	2.4	1.75	2.5
SHM-13	1.1	1.9	0.8	1.7
SHM-14	1.15	0.7	0.6	0.65
SHM-15	1.9	2.6	1.9	2.5
SHM-16	0.9	1.65	0.6	1.4
SHM-17	2	2	0.6	1.8
SHM-18	2	2.7	2.3	2.8
SHM-19	2.1	2.1	0.6	1.85
SHM-20	1.75	2.1	2.2	1.9
SHM-21	1.65	1.7	1.7	2.1
SHM-22	1.7	2.4	1.7	2.7
SHM-23	1.9	2.7	0.75	2.7
SHM-24	2.1	1.2	0.6	1
SHM-25	1.9	2	1.9	2
SHM-26	2.1	2.6	2.1	2.6
SHM-27	2.3	2.3	1.3	2.2
SHM-28	2	2.4	2.1	2.4
SHM-29	1.5	2.35	1.4	2.2
SHM-30	2.1	1.75	2	1.4
JXC-8	2.5	3.2	2.6	3.4
JXC-3	2.4	2.2	2.6	2.6
JXC-9	2	2.7	2.1	2.1
JXC-19	1.8	2.3	2.1	2.1
JXC-14	2.4	3.1	2.4	2.8
JXC-20	2	2.4	2.2	2.1
JXC-13	2.3	2.8	2.3	2.7
JXC-6	2.4	2	2	1.8
JXC-18	2	2.4	1.9	2.3
JXC-2	3	1.8	2.2	1.7
JXC-12	2	2.4	2.3	2.6
JXC-1	1.8	2.8	2.2	2.8
JXC-4	2.2	2.9	2.8	2.3
JXC-7	1.8	1.9	1.8	2.1
JXC-15	1.6	2.5	2	2.3
JXC-10	2.4	2.5	2.4	2.5
JXC-11	2.3	2.6	2.1	2.5
JXC-5	2.7	2.8	2.2	3.1
JXC-16	2.3	3.1	2.2	2.8
YSZ-14	3.1	3.4	2.5	2.9
YSZ-1	2.2	2.9	1.3	2.4
YSZ-17	4.2	5.6	3.8	6.2
YSZ-20	2.5	5.2	3.6	5.1
YSZ-16	2.2	2.9	2.5	2.5
YSZ-15	2.3	2.8	1.6	2.8
YSZ-18	2.2	3.6	2.5	3.2
YSZ-2	2.2	2.5	1.5	2.3
YSZ-10	3	3.3	2.7	3.5
YSZ-9	2.3	2.9	2.2	2.8
YSZ-4	2.1	2.6	2	3
YSZ-11	2.1	2.4	2.2	2.6
YSZ-8	2	2.6	2.7	2.1
YSZ-13	2.6	2.6	1.6	2.9
HDDK-4	2	2.9	2.4	2.6
HDDK-19	2.6	3	2.6	2.7
HDDK-2	2.4	2.3	2.1	2.6
HDDK-6	2.2	3.2	2.5	2.3
HDDK-15	2.3	2.6	2.2	2.5
HDDK-12	2.1	3	2.4	2.8
HDDK-9	1.9	2	1.9	1.6
HDDK-17	1.8	2.4	2.2	2.4
HDDK-10	2.2	2.2	2.4	2
HDDK-16	2.3	2.4	2.3	2.6
HDDK-1	2.1	2.7	2.3	2.6
HDDK-12	1.4	2.5	0.8	1.8
HDDK-3	1.6	2	2.1	2
HDDK-5	2	2.2	2	2.4
HDDK-18	2.1	2.4	1.7	2.2
HDDK-7	2	3.3	2.4	2.6
HDDK-14	2.1	2.3	2.4	2.2
HDDK-13	1.6	1.2	2.3	0.9
HDDK-2	2	2.8	2.1	2.6
SX-12	2.3	2.9	2.7	2.35
SX-14	2.1	2.5	2.3	2.5
SX-18	2.7	2.8	2.2	2.8
SX-7	2.3	1.6	1.55	1.45
SX-16	2.2	2.3	2.1	2.2
SX-8	2.3	2.5	2.1	2.1
SX-3		2.7	2.2
SX-19		2.05		1.95
SX-15	2	2	1.15	1.8
SX-5	2.2	2.5	2.1	2.4
SX-3	2.3	3	2.35	2.7
SX-17	2.4	2.7	2	2.5
SX-20	2.3	2.7	2.1	2.4
SX-9	2.6			2.8
SX-2	2.1	2.6	2.25	2.4
SX-6	2.3	2.2	1	1.95
SX-9	2.4	3.1	2.4	2.8
SX-4	2.3	3	2.6	2.6
SX-13	1.9	3.1	2.4	2.9
SX-11	2.4	2.7	2.2	2.15
SSP-13	2.5	2.6	2.6	2.7
SSP-16	2.1	2.35	0.85	2.25
SSP-5	2.25	2.2	2.3	2.1
SSP-9	2.2	3	2	3.1
SSP-12	1.7	1.9	2.45	1.6
SSP-11	1.95	2.3	2.2	2.1
SSP-15	2.4	2.6	1.8	2.55
SSP-1	2.3	1.35	2.6	2.1
SSP-4	2.1	2.25	1.2	2.1
SSP-3	2.1	1.9	2.2	1.9
SSP-7	2.3	1.9	2.6	1.8
SSP-8	1.9	2	2.1	1.9
SSP-2	2.65	3.05	2.8	2.8
SSP-10	2.6	2.2	2	2.3
SSP-14	2.5	2.25	1.35	1.9
SSP-6	2.4	1.95	2.2	2
XDK-7	2.6	2.9	2.5	2.8
XDK-12	2.5	2.3	1.9	2.3
XDK-11	2.4	2.35	2.1	2.3
XDK-2	3.4	4	3.6	3.9
XDK-18	2.3	2.3	2.1	2.3
XDK-5	2.5	2.8	2.7	2.65
XDK-19	2.3	2.35	0.95	2.3
XDK-13	2.3	2	1	2.2
XDK-2
XDK-10	2.3	2.7	1.8	2.9
XDK-1	2.4	2.5	2.2	2.4
XDK-16	2.3	1.9	2.35	2.2
XDK-16	1.9	1.9	1.45	1.8
XDK-14	2.2	2.4	0.9	2.2
XDK-15	2.3	2.7	1.6	2.5
XDK-17	2.2	2.3	2.2	2.3
XDK-6	2.5	2.3	1.1	2.2
XDK-9	2.2	2.5	2.1	2.2
XDK-3	1.8	3.5	1.15	3.2
XDK-8	2.6		2	2.4
BMG-20	2.5	2.35	2.3	2.3
BMG-2	2.1	2.8	2.6	2.5
BMG-5	0.7	1.9	1.65	2.3
BMG-17	2.3	2.55	2.3	2.6
BMG-4	2.3	2.5	2.1	2.7
BMG-9	2.2	2.8	2.1	2.5
BMG-19	2.3	2.7	2.2	2.6
BMG-14	2.1			2.4
BMG-7	2.4	2.9	2	2.7
BMG-3	2.2	2.5	2.05	2.5
BMG-16	2.4	2.6	2	2.4
BMG-10	2.5	2.5	2.2	2.45
BMG-12	2.3	2.1	2.15	1.9
BMG-15	2.5	2.55	1.8	2.55
BMG-11	2	2.3	2.1	2.35
BMG-6	2.2	2.3	2.1	2.45
BMG-8	2.1	2.3	1.7	2.7
BMG-13	2	2.4	2	2.2
BMG-18	2.5	2.4	2.1	2.55
QPZ-4	2.2			2.2
QPZ-1	2.25	2.3	1.8	2.2
QPZ-12	2.6		3	2.9
QPZ-17	2.2	2.8	1.7	2.2
QPZ-18	2.65	3	1.4	2.8
QPZ-2	2.1	2.8	2.2	2.4
QPZ-9	2.7	2.8	2.9	2.5
QPZ-5	2.5	2.6	1.9	2.6
QPZ-10	2.3	2.6	1.25	2.9
QPZ-6	2.5	2.8	2.2	2.6
QPZ-7	2.6	2.6	1.8	2.4
QPZ-8	2.1	2.5	2	2.5
QPZ-3	2.5	3.05	1.9	2.8
QPZ-20	2.5	2.9	2.3	2.75
QPZ-11	2.6	3.2	2.4	3.1
QPZ-19	2.6	2.6	1.8	2.7
QPZ-15	2.1	2.2	1.5	2
QPZ-14	1.9	2	2.1	2.1
QPZ-16	2.45	2.55	1.8	2.5
QPZ-13	2.3	2.4	2.1	2.3
SLX-16	2.2	2.5	1.8	2.4
SLX-5	2.05	2.5	2.1	2.15
SLX-15	2.3	2.4	2.2	2.4
SLX-2	1.9	2.5	2.3	2.6
SLX-11	2	2.2	1.6	2
SLX-8	2	2.2	1.8	2.5
SLX-13	2.4	2.5	2.25	2.5
SLX-7	2.6	2.4	0.9	2.3
SLX-9	2.5	2.2	1	2.1
SLX-14	1.9	2	2	2.2
SLX-10	2.6	2.7	2.4	2.1
SLX-12	2.4	2.5	2.2	2.4
SLX-4	2.35	2.85	2.3	2.85
SBY-6	2.3	2.6	2.2	2.6
SBY-7	2.4	2.75	2	2.8
SBY-13	2.2	2.7	2.1	2.5
SBY-16	2.4	2.5	2.6	2.8
SBY-17	2.05	2.3	2.1	2.3
SBY-11	2.7	2.3	1.6	2.2
SBY-19	2.2	2.7	2.4	2.7
SBY-15	2.3	2.9	2.1	2.4
SBY-18	2.4	2.8	2.1	2.6
SBY-9	2.4	1.6	2.25	2.5
SBY-8	2.4	2.6	1	2.5
SBY-10	2.2	2.7	2.1	2.5
SBY-12	2.5	2.8	2.1	2.9
SBY-20	2.2	2.1	1.9	2.1
SBY-14	2.2	2.5	2.2	2.1
SBY-2	2.5	2.8	2.1	2.7
SBY-3	2.7	3.8	3.15	3.8
SBY-5	2.3	2.6	2.2	2.7
MJQ-20	2.4	2.5	2	2.5
MJQ-7	2.5	2.4	2.25	2.5
MJQ-6	2.4	2.8	1.4	2.8
MJQ-9	2.1	1.95	1.6	1.6
MJQ-4	2.4	2.6	2.2	2.5
MJQ-3	2.4	2.7	2.6	2.7
MJQ-5	2.3	2.2	1.8	2.2
MJQ-8		2.6		2.5
MJQ-17	2.2	2.6	2	2.5
MJQ-18	1.9	2.65	2.1	2.3
MJQ-8	2.2	2.5	2.15	2.5
MJQ-1	2.4		2.2
MJQ-11	2.3	1.9	1.3	2
MJQ-12	2.4	2.5	1.9	2.4
MJQ-19	2	2.2	2.2	2.2
MJQ-1	2.4	2.7	2.1	2.6
MJQ-10	2.5	3	2.5	3
FTB-3	2.5	3.1	2.6	2.2
FTB-4	2.6	2.8	2.7	3.1
FTB-5	2.3	2.6	2.7	2.5
FTB-6	2	2	2.2	1.9
FTB-9	1.9	2	0.9	1.8
FTB-10	1.5	2.1	2.1	1.9
FTB-11	2	2.7	2.3	2.7
FTB-12	1.9	2.3	2	2
FTB-13	1.8	2.8	1.9	2.6
FTB-14	1.8	2	1.9	1.9
FTB-16	1.7	2.3	2.3	2.1
FTB-22	1.9	1.9	1.5	1.8
FTB-23	2.5	1.7	1.2	1.8
FTB-28	1.9	2.5	2.1	2.2
FTB-29	1.8	2.1	2.1	1.9
FTB-30	1.9	2.2	2.3	2.2
BQ-2	2	2.8	2.6	2.8
BQ-3	2.3	2.9	2.7	2.8
BQ-4	2.4	3	2.4	2.9
BQ-5	2.8	3.2	1.7	2.5
BQ-6	2.6	2.2	1.9	2
BQ-7	2.5	3.2	2.3	2.8
BQ-8	2.2	1.3	2	2.1
BQ-9	2.6	2.7	2.1	2
BQ-10	2.1	2.7	1	2.4
BQ-11	1.9	2	1.7	2.2
BQ-12	2.1	2.1	1.8	2.2
BQ-13	2.6	3	2.6	2.6
BQ-14	2.7	2.4	1.1	2.8
BQ-15	2	2.6	2.2	2.5
BQ-16	1.9	2.6	1.1	1.9
BQ-17	2.2	1.8	1.6	1.6
BQ-18	2.5	3	2.5	1.9
BQ-19	2.7	2.2	2.3	1.7
BQ-20	2	2	1.4	1.7
BQ-21	2.5	2.1	2.2	1.7
BQ-22	2.2	2.4	1.2	3.1
BQ-23	2.3	2.7	2.1	2.4
BQ-24	2.1	2.7	1.9	2.6
BQ-25	2.7	2.7	1.7	2.7
BQ-26	1.9	2	1.6	1.8
BQ-27	1.9	2.8	1.8	2.6
BQ-28	1.9	2.9	1.9	2.7
BQ-29	2.5	2.1	1.9	2.2
BQ-30	2.7	2.4	2	1.4
YLJK-13	2.5	3.1	2.6	3
YLJK-7	2.5	2	2.45	1.8
YLJK-4	2.8	2.7	2.15	2.5
YLJK-1	1.1	1.1	0.6	1
YLJK-10	4.1	2.9	2.9	3.35
YLJK-5	3	2.1	2.6	2
YLJK-17	3.1	3.3	2.7	3.1
YLJK-11	2.8	3.2	2.7	2.5
YLJK-9	2.9	3	2.9	2.9
YLJK-16	2.5	2.4	2.4	2.4
YLJK-12	2.4	2.6	1.2	2.7
YLJK-3	2.65	2.7	1.4	2.5
YLJK-8	1.05	3.2	1.3	2.7
YLJK-2	2.4	1.85	2	1.75
YLJK-14	2.6	2.4	1.4	2.35
YLJK-15	2.35	2.5	1.1	2.2
YLJK-20	2.5	1.5	2.4	2.6
YLJK-18	2.6	2.5	2.4	2.3
YLJK-22	2.4	2.9	2.55	2.8
YLJK-23	2.65	3.3	2.6	3.2
YLJK-24	1.45	2.4	2.8	2.3
YLJK-21	2.2	2.65	2.45	2.5
YJX-1	0.6	0.6	1.6	0.6
YJX-2	1.5	1.8	2.2	2.5
YJX-3	1.6	0.6	1.8	1.8
YJX-4	2	1.7	0.7	1.5
YJX-5	3.4	3	3.2	2.7
YJX-6	3	2.5	2.5	0.6
YJX-7	2.8	2.7	2.8	2.4
YJX-8	2.1	2.2	2.4	2.3
YJX-9	1.2	1.6	1.3	0.6
YJX-10	3	3	2.4	2.8
YJX-11	1.1	1.6	1.1	0.6
YJX-12	2.8	3.1	2.4	2.8
YJX-13	2.5	2	1	1.4
YJX-14	0.6	0.6	2.2	0.6
YJX-15	3	3.2	2.5	2.2
ZXC-1	1.9	2.2	2	2.1
ZXC-2	1.7	2	2	2.4
ZXC-3	2.4	2.7	2.5	2.7
ZXC-4	2.1	2.5	2	2.5
ZXC-5	2	2.1	2.1	1.9
ZXC-6	1.8	1.9	2.1	1.8
ZXC-7	1.5	1.8	1.8	1.6
ZXC-8	1.7	1.8	2	1.9
ZXC-9	2	2.1	2	2
ZXC-11	2.2	3.1	2.5	3
ZXC-13	2.2	2.5	2.4	2.3
ZXC-14	2.1	2.3	2.4	2
ZXC-15	2.2	2.3	2	2
ZXC-16	1.9	2.7	2.4	2.6
ZXC-17	2	2.3	2.3	2.1
ZXC-18	2.1	3	2.45	2.9
ZXC-19	2.1	2.3	2.5	2.1
ZXC-20	2.3	2.9	2.6	2.7
ZXC-21	2.2	2.5	2.4	2.7
ZXC-22	2.1	2.55	2.3	2.3
ZXC-23	2.2	2.3	2.4	2.4
ZXC-24	2.1	2.7	2.5	2.9
ZXC-25	2.1	2	2.3	2.1
ZXC-26	2.5	2.2	2.5	2
ZXC-27	2.5	2.2	2.4	2.1
ZXC-28	2.4	2	2.4	2.3
ZXC-29	1.8	2.2	2.1	2
ZXC-30	2.9	1.9	2	1.8
	耐药率
水系名称	CN	LEV	TE	OFX
岷江流域（n=176）	1.14	1.7	5.11	0. 57
金沙江（n=120）	2.52	0.83	6.67	0.83
大渡河（n=51）	0	0	11.17	0
沱江（n=98）	4.08	2.04	7.14	1.02
嘉陵江（n=92）	1.08	0	7.78	0
渠江（n=31）	0	0	6.45	0
涪江（n=62）	0	0	8.06	0
雅砻江（n=37）	10.08	2.7	5.4	5.4
黄河（n=28）	0	0	0	0

## Sheet: Analysis of α-diversity
Sites	species	shannon	simpson	chao1	coverage
HSHK1	2635	7.96198	0.98445	3328.77	0.977542
HSHK2	2446	7.79768	0.982942	3068.72	0.978987
HSHK3	2899	8.19486	0.986092	3673.36	0.974824
HSHK4	2925	8.28152	0.987664	3585.93	0.975607
HSHK5	2806	8.0643	0.98515	3490.18	0.976367
WGX1	1170	6.86265	0.960329	1456.47	0.992212
WGX2	1060	6.49161	0.954326	1255.89	0.99329
WGX3	1020	6.44143	0.956261	1224.15	0.993559
WGX4	1144	6.84832	0.965793	1394.29	0.992677
RWGHK1	4029	9.23197	0.992269	4776.04	0.970979
RWGHK2	4512	9.62182	0.993692	5258.22	0.969019
RWGHK3	4758	9.90865	0.995516	5619.48	0.966252
RWGHK4	4706	9.8727	0.995426	5749.47	0.964929
RWGHK5	4923	10.1535	0.996001	5736.32	0.967183
MJDQ1	2107	7.99816	0.987024	2921.16	0.981975
MJDQ2	2561	8.07163	0.985394	3735.81	0.975264
MJDQ3	1661	7.95947	0.988116	1916.67	0.990571
DJYSWZ1	2085	7.13703	0.967435	2691.26	0.980799
DJYSWZ2	1749	6.92525	0.965716	2116.12	0.986065
DJYSWZ3	1890	6.93516	0.96495	2419.01	0.982955
DJYSWZ4	1808	7.15598	0.972771	2304.38	0.984473
YX1	1850	7.06439	0.971517	2352.88	0.983738
YX2	1768	6.8498	0.964786	2164.91	0.985232
YX3	1648	6.77437	0.966393	2132.69	0.985257
YX4	2011	7.25008	0.976104	2609.7	0.982538
WMQ1	3082	8.25434	0.986271	3748.46	0.974505
WMQ2	3448	8.40708	0.985032	4267.59	0.972105
WMQ3	3089	8.39026	0.987034	3847.83	0.974971
WMQ4	3377	8.43033	0.985523	4201.56	0.972668
WMQ5	3110	8.27895	0.984889	3958.38	0.973942
YLDK1	2093	7.67787	0.979973	3096.63	0.980359
YLDK2	2674	8.53536	0.990401	3773.32	0.975436
YLDK3	1584	7.5043	0.979549	1838.79	0.989885
MAS1	3485	8.79511	0.989396	5118.04	0.965076
MAS2	3965	9.1029	0.991502	5832.57	0.959272
MAS3	2640	8.75987	0.992844	3080.58	0.983199
YB1	2089	8.05936	0.988589	3149.36	0.980016
YB2	2483	8.11556	0.985864	3483.44	0.977224
YB3	1745	7.94222	0.988325	1985.81	0.989494
WJ1	3685	8.65206	0.988526	5637.14	0.959003
WJ2	3909	9.27707	0.992496	4835.21	0.967795
WJ3	3040	8.41916	0.987337	4187.83	0.971713
LJG1	2086	7.78132	0.983341	2897.03	0.981118
LJG2	2625	7.8843	0.982676	3900.22	0.973648
LJG3	2033	8.07056	0.987629	2303.84	0.987289
XJ1	2562	8.44817	0.990484	3149	0.979207
XJ2	2496	8.40854	0.990315	3057.72	0.980285
XJ3	2005	8.26569	0.989858	2375.3	0.986579

## Sheet: Species Abundance (phylum level
Taxonomy	Proteobacteria	Bacteroidota	Actinobacteriota	Cyanobacteria	Firmicutes	unidentified_Bacteria	Planctomycetota	Verrucomicrobiota	Acidobacteriota	Campilobacterota	Others
MJDQ1	0.309977	0.315561	0.219362	0.0523119	0.0060002	0.0436667	0.000759208	0.00379604	0.000465321	0.0041634	0.0439361
MJDQ2	0.217207	0.35046	0.196978	0.0969828	0.00634306	0.0528017	0.00127351	0.00947786	0.00252253	0.00671042	0.0592428
MJDQ3	0.276327	0.38918	0.202145	0.011731	0.0367359	0.0312255	0.000514303	0.00445729	0.000195925	0.00433484	0.0431524
DJYSWZ1	0.586574	0.197076	0.121449	0.00342868	0.00453076	0.0176577	0.00225313	0.00805741	0.0046777	0.00288989	0.0514058
DJYSWZ2	0.602983	0.194039	0.129065	0.00200823	0.00399197	0.0125637	0.00164087	0.00524099	0.00276744	0.00195925	0.0437402
DJYSWZ3	0.630682	0.183435	0.10313	0.00244906	0.00590223	0.0166046	0.00144495	0.00435933	0.00399197	0.00252253	0.045479
DJYSWZ4	0.523633	0.224162	0.15407	0.00311031	0.00448178	0.0159924	0.0015674	0.00602469	0.00372257	0.00244906	0.0607857
HSHK1	0.364983	0.20048	0.240865	0.00426136	0.00622061	0.0415116	0.00553487	0.01298	0.00810639	0.00203272	0.113024
HSHK2	0.405858	0.187867	0.236971	0.00352665	0.00629408	0.0393564	0.00345317	0.0114616	0.00737167	0.00178781	0.0960521
HSHK3	0.363808	0.193647	0.230922	0.00541242	0.00722473	0.0489077	0.00646552	0.0152821	0.0114126	0.00220415	0.114714
HSHK4	0.398242	0.208023	0.200823	0.00609816	0.0101636	0.0472424	0.00538793	0.0156985	0.0109718	0.00254702	0.0948031
HSHK5	0.366502	0.197615	0.237191	0.00499608	0.00764107	0.0460178	0.00548589	0.0144739	0.00920846	0.00203272	0.108836
WGX1	0.730603	0.0956113	0.108395	0.00083268	0.00240008	0.0127106	0.0031348	0.00477567	0.00487363	0.00291438	0.033748
WGX2	0.715444	0.134551	0.0931132	0.00083268	0.00448178	0.00969828	0.00372257	0.00308582	0.00453076	0.00352665	0.0270131
WGX3	0.699451	0.185296	0.0649001	0.000979624	0.00411442	0.00837578	0.002596	0.00230212	0.00340419	0.00751861	0.0210619
WGX4	0.706113	0.150985	0.0857906	0.000538793	0.00308582	0.00783699	0.00269397	0.00367359	0.00680839	0.00793495	0.0245396
RWGHK1	0.671777	0.063847	0.0191272	0.0010531	0.00881661	0.0451362	0.0174863	0.0155515	0.00913499	0.00146944	0.146601
RWGHK2	0.582019	0.0932112	0.0199598	0.00213068	0.0112412	0.0574304	0.0206456	0.0217966	0.00960031	0.00168985	0.180275
RWGHK3	0.55601	0.130633	0.0161638	0.00347766	0.011829	0.0627449	0.0136902	0.0256661	0.010384	0.00308582	0.166316
RWGHK4	0.537054	0.148413	0.015723	0.00612265	0.0117555	0.0581652	0.0121473	0.0253233	0.00935541	0.00396748	0.171973
RWGHK5	0.475681	0.164528	0.0212578	0.00374706	0.0119024	0.0685002	0.020866	0.0276009	0.0119514	0.0028654	0.1911
YX1	0.607881	0.205745	0.0922806	0.001298	0.00455525	0.0124657	0.00151842	0.0033797	0.00166536	0.00328174	0.0659287
YX2	0.59304	0.235061	0.0821659	0.000979624	0.00396748	0.0128576	0.00154291	0.00347766	0.00210619	0.00325725	0.0615449
YX3	0.640576	0.186496	0.0865253	0.000783699	0.00315929	0.0112657	0.00151842	0.00347766	0.001298	0.00296336	0.0619367
YX4	0.503306	0.248433	0.116747	0.00115106	0.00528997	0.0178781	0.002596	0.00472668	0.00240008	0.0039185	0.0935541
WMQ1	0.295601	0.284336	0.189606	0.00876763	0.00984522	0.0603693	0.00587774	0.0186618	0.0121718	0.002596	0.112167
WMQ2	0.267976	0.31321	0.170797	0.00514303	0.0135923	0.0479771	0.0062451	0.0123188	0.0126861	0.00553487	0.144519
WMQ3	0.427165	0.22453	0.161295	0.00360012	0.0107024	0.0344583	0.00433484	0.0101391	0.00712676	0.0041634	0.112485
WMQ4	0.279021	0.305937	0.174202	0.00673491	0.0124657	0.0473403	0.00590223	0.0123188	0.010482	0.00626959	0.139327
WMQ5	0.309855	0.284826	0.197002	0.00590223	0.0126371	0.0361481	0.00502057	0.0112657	0.00869416	0.00514303	0.123506
YLDK1	0.18003	0.231314	0.405956	0.0166536	0.00710227	0.0501078	0.00205721	0.0214293	0.00124902	0.000710227	0.0833905
YLDK2	0.321806	0.138347	0.288254	0.00986971	0.00499608	0.0635286	0.00920846	0.027454	0.0269886	0.00102861	0.108518
YLDK3	0.221983	0.168667	0.451337	0.00646552	0.00555937	0.050867	0.00039185	0.0186863	0.00100411	0.00115106	0.0738881
MAS1	0.266923	0.191712	0.32646	0.0239273	0.0185884	0.0584591	0.015723	0.0133229	0.0085962	0.00186129	0.0744269
MAS2	0.248261	0.210644	0.287226	0.0371277	0.0214538	0.0670063	0.011633	0.0168985	0.0143515	0.00284091	0.0825578
MAS3	0.398756	0.204839	0.201949	0.0196415	0.0279193	0.0542222	0.00298785	0.012931	0.00835129	0.00480016	0.0636021
YB1	0.424667	0.292883	0.179712	0.00661246	0.00276744	0.0415116	0.00281642	0.00955133	0.000979624	0.00377155	0.0347277
YB2	0.322419	0.326607	0.22502	0.00732269	0.00448178	0.0464587	0.00411442	0.0102126	0.00555937	0.00374706	0.0440586
YB3	0.370616	0.28583	0.255976	0.00288989	0.0067594	0.0309806	0.000685737	0.00551038	0.00142045	0.0046777	0.0346542
WJ1	0.321121	0.303145	0.124167	0.0569161	0.0134943	0.050818	0.00511853	0.0123678	0.00683288	0.00842476	0.097595
WJ2	0.276401	0.241722	0.124339	0.0530711	0.0110453	0.080819	0.01827	0.0202537	0.0397972	0.00641654	0.127865
WJ3	0.549447	0.159434	0.0977175	0.0359767	0.0400176	0.0319112	0.00215517	0.00700431	0.0039185	0.00553487	0.0668838
LJG1	0.295038	0.293863	0.292001	0.00396748	0.00840027	0.0423687	0.00191027	0.00656348	0.00139596	0.0218701	0.0326215
LJG2	0.195533	0.348207	0.287985	0.00671042	0.010384	0.0537079	0.00342868	0.0108004	0.00492261	0.0317888	0.0465321
LJG3	0.278213	0.309218	0.256563	0.00688186	0.0153801	0.0576754	0.00122453	0.00751861	0.00186129	0.0245396	0.0409238
XJ1	0.42883	0.230359	0.209174	0.0150127	0.00384502	0.0465811	0.00120004	0.00798393	0.00139596	0.00773903	0.0478791
XJ2	0.446415	0.230334	0.190561	0.0147433	0.00406544	0.0459444	0.00134698	0.00881661	0.00120004	0.00727371	0.0492996
XJ3	0.437818	0.148462	0.313063	0.003894	0.00798393	0.028654	0.000563284	0.00649001	0.000881661	0.00548589	0.0467036

## Sheet: OTU dilution curve data
series	MJDQ1	MJDQ2	MJDQ3	DJYSWZ1	DJYSWZ2	DJYSWZ3	DJYSWZ4	YX1	YX2	YX3	YX4	WMQ1	WMQ2	WMQ3	WMQ4	WMQ5	YLDK1	YLDK2	YLDK3	MAS1	MAS2	MAS3	YB1	YB2	YB3	WJ1	WJ2	WJ3	LJG1	LJG2	LJG3	XJ1	XJ2	XJ3	HSHK1	HSHK2	HSHK3	HSHK4	HSHK5	WGX1	WGX2	WGX3	WGX4	RWGHK1	RWGHK2	RWGHK3	RWGHK4	RWGHK5
10	9.5	9.4	9.6	8.7	8.9	8.6	9.2	9.4	9.2	9	9.5	9.5	9.1	9.2	9.6	9.6	9.1	9.3	9.4	9.7	9.7	9.6	9.1	8.8	9.8	9.6	9.8	9.6	9.6	9.5	10	9.5	9.5	9.5	9.6	9.4	9.2	9.9	9.7	8.2	9.1	8.6	8.9	9.6	9.5	9.6	9.9	9.9
6813	988.1	1102.3	872.6	867.6	759.8	786.7	794.4	792.2	746.6	719.3	855.7	1261.7	1440.8	1318.2	1405.4	1317.8	935.7	1181	763.2	1452.8	1592.3	1255.1	957.6	1102.5	867.2	1425.2	1655.6	1278.9	952	1092.1	980.3	1138.8	1115.2	978.2	1093.2	1035.2	1205.2	1208.2	1161.3	619.7	553.1	534.8	618.9	1738.6	1953	2044	2027.5	2179.2
13616	1351.1	1582	1167.2	1260.2	1081.7	1146.3	1131.8	1132.3	1081.9	1018.3	1233.5	1875.5	2110.5	1929.4	2099	1946.1	1312.1	1672.6	1065.9	2116	2367.1	1769.5	1312.3	1543.9	1191.6	2115.8	2417.7	1831.2	1327.9	1558.9	1370.5	1628.1	1591.2	1341.1	1611.2	1488.8	1777.2	1770	1701.5	809.7	744.3	702.8	809	2546.8	2874.9	3023.7	2988.1	3177.8
20419	1617.5	1916	1360.6	1544	1311	1399.5	1380.6	1381.8	1318.5	1236.4	1506.9	2328.3	2615.8	2343.8	2568.7	2382.6	1582.9	2015.5	1258.6	2562.8	2921.6	2094.4	1573.4	1866.1	1387.8	2632.1	2926.9	2231.3	1572.2	1910.9	1624.4	1951.4	1920.2	1593.5	1974.8	1828.6	2179.2	2179.3	2078.9	936.4	851.8	827.3	930.6	3100.3	3484.6	3702.2	3643.7	3826.4
27222	1825.2	2166.1	1490.2	1773	1486.8	1594.7	1558.3	1563.6	1504.6	1402.5	1721.8	2633.6	2957.4	2649.6	2908.7	2706.7	1810.8	2283.6	1399.4	2943.9	3335.4	2333.8	1764	2109.7	1543	3060.3	3317.7	2558.4	1793	2183.3	1814	2194.2	2159	1753.2	2255.4	2088.8	2476.9	2482.9	2388.5	1028	942	907.7	1024.3	3501	3934.8	4159.2	4127.2	4289.1
34025	1983.6	2375.8	1582.4	1941.4	1620.5	1744.3	1714.4	1714.6	1643.4	1538.8	1893.5	2896.9	3215.6	2897.7	3174.9	2961.8	1972.6	2487.1	1501	3235.7	3693.7	2512.4	1929.4	2326.1	1659.3	3403.9	3615.8	2813.7	1944.4	2408.4	1960.9	2410.9	2362.5	1891.5	2458.5	2296.8	2711.7	2715	2608.7	1094.9	1010.9	969.1	1096.9	3789.5	4258.3	4528.4	4479.2	4632.9
40828	2122	2544.7	1655	2084.8	1731	1868	1820	1836.9	1755	1647	2023.8	3095.8	3432	3078	3380.9	3155.8	2124.8	2663	1582	3488	3989.9	2643.9	2067.7	2490.9	1753.9	3700.7	3856.7	3023.8	2079	2591.9	2069.9	2566.7	2513.9	1990.9	2635.8	2460.9	2898.8	2904.8	2786.9	1150	1066	1017	1151	4019.8	4510	4798.7	4748	4891.9
